# Supplementary material for: The Thyroid Hormone Axis and Female Reproduction
Source: Int J Mol Sci. 2023 Jun 6;24(12):9815. doi: 10.3390/ijms24129815 (PMC10298303; doi:10.3390/ijms24129815)
Supplement: Supplementary file 1 [file ijms-24-09815-s001.zip]

Archive with 1 entries (1 files):
- ijms-2404875-File S1.pdf
